# Supplementary material for: Designing the optimal bit: balancing energetic cost, speed and reliability
Source: Proc Math Phys Eng Sci. 2017 Aug 23;473(2204):20170117. doi: 10.1098/rspa.2017.0117 (PMC5582178; doi:10.1098/rspa.2017.0117)
Supplement: Supplementary Information [file rspa20170117supp1.zip]

Archive with 49 entries (47 files):
- Supplementary/
- Supplementary/supplementary_information.synctex.gz
- Supplementary/supplementary_information.out
- Supplementary/supplementary_information.aux
- Supplementary/supplementary_information.blg
- Supplementary/supplementary_information.bbl
- Supplementary/Bibliography.bib
- Supplementary/supplementary_information.pdf
- Supplementary/supplementary_information.log
- Supplementary/supplementary_information.tex
- Supplementary/Figures/
- Supplementary/Figures/erasing_F=100_4kT-eps-converted-to.pdf
- Supplementary/Figures/erasing_F=1_4kT-eps-converted-to.pdf
- Supplementary/Figures/average_potential_energy_vs_timestep_friction=100-eps-converted-to.pdf
- Supplementary/Figures/average_potential_energy_vs_timestep_friction=0_1-eps-converted-to.pdf
- Supplementary/Figures/average_potential_energy_vs_timestep_friction=10-eps-converted-to.pdf
- Supplementary/Figures/average_potential_energy_vs_timestep_friction=1-eps-converted-to.pdf
- Supplementary/Figures/average_kinetic_energy_vs_timestep_friction=100-eps-converted-to.pdf
- Supplementary/Figures/average_kinetic_energy_vs_timestep_friction=0_1-eps-converted-to.pdf
- Supplementary/Figures/average_kinetic_energy_vs_timestep_friction=10-eps-converted-to.pdf
- Supplementary/Figures/average_kinetic_energy_vs_timestep_friction=1-eps-converted-to.pdf
- Supplementary/Figures/erasing_time_vs_timestep_A=10_F=100-eps-converted-to.pdf
- Supplementary/Figures/average_potential_energy_vs_timestep_friction=100.eps
- Supplementary/Figures/average_potential_energy_vs_timestep_friction=0_1.eps
- Supplementary/Figures/average_potential_energy_vs_timestep_friction=10.eps
- Supplementary/Figures/average_potential_energy_vs_timestep_friction=1.eps
- Supplementary/Figures/average_kinetic_energy_vs_timestep_friction=100.eps
- Supplementary/Figures/average_kinetic_energy_vs_timestep_friction=0_1.eps
- Supplementary/Figures/average_kinetic_energy_vs_timestep_friction=10.eps
- Supplementary/Figures/erasing_regression_bar_chart-eps-converted-to.pdf
- Supplementary/Figures/cubic_regression_reliability-eps-converted-to.pdf
- Supplementary/Figures/average_kinetic_energy_vs_timestep_friction=1.eps
- Supplementary/Figures/single_local_minimum_W=19-eps-converted-to.pdf
- Supplementary/Figures/single_local_minimum_W=12-eps-converted-to.pdf
- Supplementary/Figures/cubic_regression_erasing-eps-converted-to.pdf
- Supplementary/Figures/erasing_time_vs_timestep_A=10_F=100.eps
- Supplementary/Figures/reliability_regression_bar_chart.eps
- Supplementary/Figures/work_accuracy-eps-converted-to.pdf
- Supplementary/Figures/erasing_regression_bar_chart.eps
- Supplementary/Figures/cubic_regression_reliability.eps
- Supplementary/Figures/recovered-eps-converted-to.pdf
- Supplementary/Figures/single_local_minimum_W=19.eps
- Supplementary/Figures/single_local_minimum_W=12.eps
- Supplementary/Figures/cubic_regression_erasing.eps
- Supplementary/Figures/erasing_F=1_4kT.eps
- Supplementary/Figures/reliability_regression_bar_chart-eps-converted-to.pdf
- Supplementary/Figures/work_accuracy.eps
- Supplementary/Figures/recovered.eps
- Supplementary/Figures/erasing_F=100_4kT.eps
