# Supplementary material for: Designing the optimal bit: balancing energetic cost, speed and reliability
Source: Proc Math Phys Eng Sci. 2017 Aug 23;473(2204):20170117. doi: 10.1098/rspa.2017.0117 (PMC5582178; doi:10.1098/rspa.2017.0117)
Supplement: Supplementary Information [file rspa20170117supp1.zip › Supplementary/supplementary_information.out]

\BOOKMARK [1][-]{section.1}{Validating the timestep of the integrator}{}% 1
\BOOKMARK [1][-]{section.2}{Erasure region}{}% 2
\BOOKMARK [2][-]{subsection.2.1}{Accuracy of erasure: Convergence of probability distribution}{section.2}% 3
\BOOKMARK [2][-]{subsection.2.2}{4kBT criterion for erasure region}{section.2}% 4
\BOOKMARK [1][-]{section.3}{Work calculation}{}% 5
\BOOKMARK [2][-]{subsection.3.1}{Full calculation for work done at t=0}{section.3}% 6
\BOOKMARK [2][-]{subsection.3.2}{The potential for energy recovery is negligible}{section.3}% 7
\BOOKMARK [1][-]{section.4}{Regression and Cross Validation}{}% 8
\BOOKMARK [1][-]{section.5}{Calculation of well parameters}{}% 9
\BOOKMARK [1][-]{section.6}{Locally trapped bits are uniquely trapped}{}% 10
\BOOKMARK [1][-]{section.7}{Geometry of the Optimal Bit}{}% 11
\BOOKMARK [2][-]{subsection.7.1}{Alternative proof via KKT conditions}{section.7}% 12
