# Supplementary material for: Designing the optimal bit: balancing energetic cost, speed and reliability
Source: Proc Math Phys Eng Sci. 2017 Aug 23;473(2204):20170117. doi: 10.1098/rspa.2017.0117 (PMC5582178; doi:10.1098/rspa.2017.0117)
Supplement: Supplementary Information [file rspa20170117supp1.zip › Supplementary/supplementary_information.aux]

\relax 
\providecommand\hyper@newdestlabel[2]{}
\providecommand\HyperFirstAtBeginDocument{\AtBeginDocument}
\HyperFirstAtBeginDocument{\ifx\hyper@anchor\@undefined
\global\let\oldcontentsline\contentsline
\gdef\contentsline#1#2#3#4{\oldcontentsline{#1}{#2}{#3}}
\global\let\oldnewlabel\newlabel
\gdef\newlabel#1#2{\newlabelxx{#1}#2}
\gdef\newlabelxx#1#2#3#4#5#6{\oldnewlabel{#1}{{#2}{#3}}}
\AtEndDocument{\ifx\hyper@anchor\@undefined
\let\contentsline\oldcontentsline
\let\newlabel\oldnewlabel
\fi}
\fi}
\global\let\hyper@last\relax 
\gdef\HyperFirstAtBeginDocument#1{#1}
\providecommand\HyField@AuxAddToFields[1]{}
\providecommand\HyField@AuxAddToCoFields[2]{}
\@writefile{toc}{\contentsline {section}{\numberline {1}Validating the timestep of the integrator}{1}{section.1}}
\newlabel{timestep_validation}{{1}{1}{Validating the timestep of the integrator}{section.1}{}}
\@writefile{toc}{\contentsline {section}{\numberline {2}Erasure region}{1}{section.2}}
\newlabel{erasure_region}{{2}{1}{Erasure region}{section.2}{}}
\@writefile{toc}{\contentsline {subsection}{\numberline {2.1}Accuracy of erasure: Convergence of probability distribution}{1}{subsection.2.1}}
\newlabel{subsec:accuracy}{{2.1}{1}{Accuracy of erasure: Convergence of probability distribution}{subsection.2.1}{}}
\@writefile{lof}{\contentsline {figure}{\numberline {S1}{\ignorespaces A time step of $0.001$ is good enough to ensure that the average potential and kinetic energies approaches $\frac  {k_BT}{2}=0.5$ for a wide range of friction values.\relax }}{2}{figure.caption.1}}
\providecommand*\caption@xref[2]{\@setref\relax\@undefined{#1}}
\newlabel{fig:potential_kinetic_timestep}{{S1}{2}{A time step of $0.001$ is good enough to ensure that the average potential and kinetic energies approaches $\frac {k_BT}{2}=0.5$ for a wide range of friction values.\relax }{figure.caption.1}{}}
\@writefile{lof}{\contentsline {figure}{\numberline {S2}{\ignorespaces A time step of $0.001$ gives reasonable values of erasing time for the largest value of the control parameter $\left (F=100\right )$ that we use in the simulations.\relax }}{2}{figure.caption.2}}
\newlabel{fig:largest_F}{{S2}{2}{A time step of $0.001$ gives reasonable values of erasing time for the largest value of the control parameter $\left (F=100\right )$ that we use in the simulations.\relax }{figure.caption.2}{}}
\citation{pavliotis2014stochastic}
\citation{mattingly2002geometric}
\citation{pavliotis2014stochastic}
\newlabel{eq:langevin}{{1}{3}{Accuracy of erasure: Convergence of probability distribution}{equation.2.1}{}}
\newlabel{eq:generator}{{2}{3}{Accuracy of erasure: Convergence of probability distribution}{equation.2.2}{}}
\@writefile{toc}{\contentsline {subsection}{\numberline {2.2}$4k_BT$ criterion for erasure region}{4}{subsection.2.2}}
\newlabel{subsec:4kT_criterion}{{2.2}{4}{$4k_BT$ criterion for erasure region}{subsection.2.2}{}}
\newlabel{fig:erasing_low_F}{{S3a}{4}{$A=10,F=1$\relax }{figure.caption.3}{}}
\newlabel{sub@fig:erasing_low_F}{{a}{4}{$A=10,F=1$\relax }{figure.caption.3}{}}
\newlabel{fig:erasing_high_F}{{S3b}{4}{$A=10,F=100$\relax }{figure.caption.3}{}}
\newlabel{sub@fig:erasing_high_F}{{b}{4}{$A=10,F=100$\relax }{figure.caption.3}{}}
\@writefile{lof}{\contentsline {figure}{\numberline {S3}{\ignorespaces Evidence from simulation that the use of $4k_BT$ to define the erasure reason does not change the fundamental physics of the problem.\relax }}{4}{figure.caption.3}}
\newlabel{fig:supplement_erasing}{{S3}{4}{Evidence from simulation that the use of $4k_BT$ to define the erasure reason does not change the fundamental physics of the problem.\relax }{figure.caption.3}{}}
\@writefile{toc}{\contentsline {section}{\numberline {3}Work calculation}{5}{section.3}}
\@writefile{toc}{\contentsline {subsection}{\numberline {3.1}Full calculation for work done at t=0}{5}{subsection.3.1}}
\newlabel{appendix-full work}{{3.1}{5}{Full calculation for work done at t=0}{subsection.3.1}{}}
\newlabel{eq:true formula}{{6}{5}{Full calculation for work done at t=0}{equation.3.6}{}}
\newlabel{eq:work_interval_expression}{{7}{5}{Full calculation for work done at t=0}{equation.3.7}{}}
\newlabel{eq:work_expression}{{9}{5}{Full calculation for work done at t=0}{equation.3.9}{}}
\@writefile{toc}{\contentsline {subsection}{\numberline {3.2}The potential for energy recovery is negligible}{5}{subsection.3.2}}
\newlabel{subsec:no_recovery_energy}{{3.2}{5}{The potential for energy recovery is negligible}{subsection.3.2}{}}
\@writefile{lof}{\contentsline {figure}{\numberline {S4}{\ignorespaces Work when the control is switched on against various values of $A$ and $F$, comparing the full expression Eq.\nobreakspace  {}\ref  {eq:work_interval_expression} and the approximate result Eq.\nobreakspace  {}\ref  {eq:work_expression}.\relax }}{6}{figure.caption.4}}
\newlabel{fig:work_accuracy}{{S4}{6}{Work when the control is switched on against various values of $A$ and $F$, comparing the full expression Eq.~\ref {eq:work_interval_expression} and the approximate result Eq.~\ref {eq:work_expression}.\relax }{figure.caption.4}{}}
\newlabel{eq:recovered_work}{{10}{6}{The potential for energy recovery is negligible}{equation.3.10}{}}
\@writefile{lof}{\contentsline {figure}{\numberline {S5}{\ignorespaces Negligible energy can be recovered for our family of controls.\relax }}{6}{figure.caption.5}}
\newlabel{fig:fraction_recovered_work}{{S5}{6}{Negligible energy can be recovered for our family of controls.\relax }{figure.caption.5}{}}
\@writefile{toc}{\contentsline {section}{\numberline {4}Regression and Cross Validation}{7}{section.4}}
\newlabel{subsec:regression}{{4}{7}{Regression and Cross Validation}{section.4}{}}
\newlabel{erasing_polynomial}{{11}{7}{Regression and Cross Validation}{equation.4.11}{}}
\@writefile{lof}{\contentsline {figure}{\numberline {S6}{\ignorespaces \relax }}{7}{figure.caption.6}}
\newlabel{fig:regression_fits}{{S6}{7}{\relax }{figure.caption.6}{}}
\@writefile{lof}{\contentsline {figure}{\numberline {S7}{\ignorespaces \relax }}{8}{figure.caption.7}}
\newlabel{fig:cross_validation_errors}{{S7}{8}{\relax }{figure.caption.7}{}}
\@writefile{toc}{\contentsline {section}{\numberline {5}Calculation of well parameters}{8}{section.5}}
\newlabel{subsec:well_parameters}{{5}{8}{Calculation of well parameters}{section.5}{}}
\@writefile{toc}{\contentsline {section}{\numberline {6}Locally trapped bits are uniquely trapped}{9}{section.6}}
\newlabel{single_minimum_work}{{6}{9}{Locally trapped bits are uniquely trapped}{section.6}{}}
\@writefile{lof}{\contentsline {figure}{\numberline {S8}{\ignorespaces Evidence that for our family of controls, locally trapped bits are uniquely trapped. The system $\left (\frac  {d\tau _e}{d\gamma }\right )_{W,F}=\left (\frac  {d\tau _e}{dF}\right )_{W,\gamma }=0$ has exactly one solution within the broad range of parameters considered, which corresponds to a unique local minimum of erasing time in a level set of work. This is illustrated for work $W=12$ and $W=19$. The situation is representative for other values of work.\relax }}{9}{figure.caption.8}}
\newlabel{fig:local_unique_trapped}{{S8}{9}{Evidence that for our family of controls, locally trapped bits are uniquely trapped. The system $\left (\frac {d\tau _e}{d\gamma }\right )_{W,F}=\left (\frac {d\tau _e}{dF}\right )_{W,\gamma }=0$ has exactly one solution within the broad range of parameters considered, which corresponds to a unique local minimum of erasing time in a level set of work. This is illustrated for work $W=12$ and $W=19$. The situation is representative for other values of work.\relax }{figure.caption.8}{}}
\@writefile{toc}{\contentsline {section}{\numberline {7}Geometry of the Optimal Bit}{9}{section.7}}
\newlabel{sec:geometry_optimal_bit}{{7}{9}{Geometry of the Optimal Bit}{section.7}{}}
\citation{nocedal2006numerical}
\citation{rapcsak2013smooth}
\@writefile{loe}{\contentsline {observation}{\numberline {7.1}Observation}{10}{observation.7.1}}
\newlabel{observ:decreasing_work}{{7.1}{10}{}{observation.7.1}{}}
\citation{nocedal2006numerical}
\@writefile{toc}{\contentsline {subsection}{\numberline {7.1}Alternative proof via KKT conditions}{11}{subsection.7.1}}
\newlabel{subsec:KKT_conditions}{{7.1}{11}{Alternative proof via KKT conditions}{subsection.7.1}{}}
\@writefile{loe}{\contentsline {problem}{\numberline {7.2}Problem}{11}{problem.7.2}}
\newlabel{prob:bit_optimal}{{7.2}{11}{}{problem.7.2}{}}
\@writefile{loe}{\contentsline {definition}{\numberline {7.3}Definition\thmtformatoptarg {\textbf  {Regular point}}}{11}{definition.7.3}}
\newlabel{def:regular}{{7.3}{11}{\textbf {Regular point}}{definition.7.3}{}}
\@writefile{loe}{\contentsline {theorem}{\numberline {7.4}Theorem\thmtformatoptarg {\textbf  {KKT conditions}}}{11}{theorem.7.4}}
\newlabel{theorem:KKT_conditions}{{7.4}{11}{\textbf {KKT conditions}}{theorem.7.4}{}}
\@writefile{loe}{\contentsline {lemma}{\numberline {7.5}Lemma}{11}{lemma.7.5}}
\bibstyle{amsplain}
\bibdata{Bibliography}
\bibcite{mattingly2002geometric}{1}
\bibcite{pavliotis2014stochastic}{2}
\bibcite{rapcsak2013smooth}{3}
\bibcite{nocedal2006numerical}{4}
