# Supplementary material for: Designing the optimal bit: balancing energetic cost, speed and reliability
Source: Proc Math Phys Eng Sci. 2017 Aug 23;473(2204):20170117. doi: 10.1098/rspa.2017.0117 (PMC5582178; doi:10.1098/rspa.2017.0117)
Supplement: Supplementary Information [file rspa20170117supp1.zip › Supplementary/supplementary_information.blg]

This is BibTeX, Version 0.99d (TeX Live 2015/Debian)
Capacity: max_strings=35307, hash_size=35307, hash_prime=30011
The top-level auxiliary file: supplementary_information.aux
The style file: amsplain.bst
Database file #1: Bibliography.bib
You've used 4 entries,
            2213 wiz_defined-function locations,
            524 strings with 4393 characters,
and the built_in function-call counts, 1112 in all, are:
= -- 96
> -- 40
< -- 0
+ -- 16
- -- 12
* -- 91
:= -- 186
add.period$ -- 4
call.type$ -- 4
change.case$ -- 18
chr.to.int$ -- 0
cite$ -- 4
duplicate$ -- 45
empty$ -- 103
format.name$ -- 12
if$ -- 224
int.to.chr$ -- 0
int.to.str$ -- 4
missing$ -- 9
newline$ -- 22
num.names$ -- 8
pop$ -- 24
preamble$ -- 1
purify$ -- 14
quote$ -- 0
skip$ -- 24
stack$ -- 0
substring$ -- 73
swap$ -- 4
text.length$ -- 0
text.prefix$ -- 0
top$ -- 0
type$ -- 14
warning$ -- 0
while$ -- 13
width$ -- 5
write$ -- 42
