# Supplementary material for: Designing the optimal bit: balancing energetic cost, speed and reliability
Source: Proc Math Phys Eng Sci. 2017 Aug 23;473(2204):20170117. doi: 10.1098/rspa.2017.0117 (PMC5582178; doi:10.1098/rspa.2017.0117)
Supplement: Supplementary Information [file rspa20170117supp1.zip › Supplementary/supplementary_information.bbl]

\providecommand{\bysame}{\leavevmode\hbox to3em{\hrulefill}\thinspace}
\providecommand{\MR}{\relax\ifhmode\unskip\space\fi MR }
% \MRhref is called by the amsart/book/proc definition of \MR.
\providecommand{\MRhref}[2]{%
  \href{http://www.ams.org/mathscinet-getitem?mr=#1}{#2}
}
\providecommand{\href}[2]{#2}
\begin{thebibliography}{1}

\bibitem{mattingly2002geometric}
J.~Mattingly and A.~Stuart, \emph{{Geometric ergodicity of some hypo-elliptic
  diffusions for particle motions}}, Markov Processes and Related Fields
  \textbf{8} (2002), no.~2, 199--214.

\bibitem{pavliotis2014stochastic}
G.~Pavliotis, \emph{Stochastic processes and applications}, Springer, 2014.

\bibitem{rapcsak2013smooth}
T.~Rapcs{\'a}k, \emph{{Smooth nonlinear optimization in {$R^n$}}}, Springer
  \textbf{19} (1997), 376.

\bibitem{nocedal2006numerical}
S.~Wright and J.~Nocedal, \emph{{Numerical optimization}}, Springer Science
  \textbf{35} (1999), 67--68.

\end{thebibliography}
