# Supplementary material for: Designing the optimal bit: balancing energetic cost, speed and reliability
Source: Proc Math Phys Eng Sci. 2017 Aug 23;473(2204):20170117. doi: 10.1098/rspa.2017.0117 (PMC5582178; doi:10.1098/rspa.2017.0117)
Supplement: Supplementary Information [file rspa20170117supp1.zip › Supplementary/Bibliography.bib]

@article{rapcsak2013smooth,
 title="{Smooth nonlinear optimization in {$R^n$}}",
 author={Rapcs{\'a}k, T.},
 journal={Springer},
 volume={19},
 pages={376},
 year={1997},
}


@article{nocedal2006numerical,
  title="{Numerical optimization}",
  author={Wright, S. and Nocedal, J.},
  journal={Springer Science},
  volume={35},
  pages={67--68},
  year={1999}
}

@book{pavliotis2014stochastic,
  title={Stochastic processes and applications},
  author={Pavliotis, G.},
  year={2014},
  publisher={Springer}
}

@article{mattingly2002geometric,
  Title                    = "{Geometric ergodicity of some hypo-elliptic diffusions for particle motions}",
  Author                   = {Mattingly, J. and Stuart, A.},
  Journal                  = {Markov Processes and Related Fields},
  Year                     = {2002},
  Number                   = {2},
  Pages                    = {199--214},
  Volume                   = {8}
}
