# Supplementary material for: Designing the optimal bit: balancing energetic cost, speed and reliability
Source: Proc Math Phys Eng Sci. 2017 Aug 23;473(2204):20170117. doi: 10.1098/rspa.2017.0117 (PMC5582178; doi:10.1098/rspa.2017.0117)
Supplement: Supplementary Information [file rspa20170117supp1.zip › Supplementary/supplementary_information.log]

This is pdfTeX, Version 3.14159265-2.6-1.40.16 (TeX Live 2015/Debian) (preloaded format=pdflatex 2016.10.11)  25 JUL 2017 13:02
entering extended mode
 restricted \write18 enabled.
 %&-line parsing enabled.
**supplementary_information.tex
(./supplementary_information.tex
LaTeX2e <2016/02/01>
Babel <3.9q> and hyphenation patterns for 5 language(s) loaded.
(/usr/share/texlive/texmf-dist/tex/latex/base/article.cls
Document Class: article 2014/09/29 v1.4h Standard LaTeX document class
(/usr/share/texlive/texmf-dist/tex/latex/base/size11.clo
File: size11.clo 2014/09/29 v1.4h Standard LaTeX file (size option)
)
\c@part=\count79
\c@section=\count80
\c@subsection=\count81
\c@subsubsection=\count82
\c@paragraph=\count83
\c@subparagraph=\count84
\c@figure=\count85
\c@table=\count86
\abovecaptionskip=\skip41
\belowcaptionskip=\skip42
\bibindent=\dimen102
)
(/usr/share/texlive/texmf-dist/tex/latex/amsmath/amsmath.sty
Package: amsmath 2016/03/03 v2.15a AMS math features
\@mathmargin=\skip43

For additional information on amsmath, use the `?' option.
(/usr/share/texlive/texmf-dist/tex/latex/amsmath/amstext.sty
Package: amstext 2000/06/29 v2.01 AMS text

(/usr/share/texlive/texmf-dist/tex/latex/amsmath/amsgen.sty
File: amsgen.sty 1999/11/30 v2.0 generic functions
\@emptytoks=\toks14
\ex@=\dimen103
))
(/usr/share/texlive/texmf-dist/tex/latex/amsmath/amsbsy.sty
Package: amsbsy 1999/11/29 v1.2d Bold Symbols
\pmbraise@=\dimen104
)
(/usr/share/texlive/texmf-dist/tex/latex/amsmath/amsopn.sty
Package: amsopn 1999/12/14 v2.01 operator names
)
\inf@bad=\count87
LaTeX Info: Redefining \frac on input line 199.
\uproot@=\count88
\leftroot@=\count89
LaTeX Info: Redefining \overline on input line 297.
\classnum@=\count90
\DOTSCASE@=\count91
LaTeX Info: Redefining \ldots on input line 394.
LaTeX Info: Redefining \dots on input line 397.
LaTeX Info: Redefining \cdots on input line 518.
\Mathstrutbox@=\box26
\strutbox@=\box27
\big@size=\dimen105
LaTeX Font Info:    Redeclaring font encoding OML on input line 630.
LaTeX Font Info:    Redeclaring font encoding OMS on input line 631.
\macc@depth=\count92
\c@MaxMatrixCols=\count93
\dotsspace@=\muskip10
\c@parentequation=\count94
\dspbrk@lvl=\count95
\tag@help=\toks15
\row@=\count96
\column@=\count97
\maxfields@=\count98
\andhelp@=\toks16
\eqnshift@=\dimen106
\alignsep@=\dimen107
\tagshift@=\dimen108
\tagwidth@=\dimen109
\totwidth@=\dimen110
\lineht@=\dimen111
\@envbody=\toks17
\multlinegap=\skip44
\multlinetaggap=\skip45
\mathdisplay@stack=\toks18
LaTeX Info: Redefining \[ on input line 2735.
LaTeX Info: Redefining \] on input line 2736.
)
(/usr/share/texlive/texmf-dist/tex/latex/amscls/amsthm.sty
Package: amsthm 2015/03/04 v2.20.2
\thm@style=\toks19
\thm@bodyfont=\toks20
\thm@headfont=\toks21
\thm@notefont=\toks22
\thm@headpunct=\toks23
\thm@preskip=\skip46
\thm@postskip=\skip47
\thm@headsep=\skip48
\dth@everypar=\toks24
)
(/usr/share/texlive/texmf-dist/tex/latex/amsfonts/amssymb.sty
Package: amssymb 2013/01/14 v3.01 AMS font symbols

(/usr/share/texlive/texmf-dist/tex/latex/amsfonts/amsfonts.sty
Package: amsfonts 2013/01/14 v3.01 Basic AMSFonts support
\symAMSa=\mathgroup4
\symAMSb=\mathgroup5
LaTeX Font Info:    Overwriting math alphabet `\mathfrak' in version `bold'
(Font)                  U/euf/m/n --> U/euf/b/n on input line 106.
))
(/usr/share/texlive/texmf-dist/tex/latex/base/latexsym.sty
Package: latexsym 1998/08/17 v2.2e Standard LaTeX package (lasy symbols)
\symlasy=\mathgroup6
LaTeX Font Info:    Overwriting symbol font `lasy' in version `bold'
(Font)                  U/lasy/m/n --> U/lasy/b/n on input line 52.
)
(/usr/share/texlive/texmf-dist/tex/latex/graphics/graphicx.sty
Package: graphicx 2014/10/28 v1.0g Enhanced LaTeX Graphics (DPC,SPQR)

(/usr/share/texlive/texmf-dist/tex/latex/graphics/keyval.sty
Package: keyval 2014/10/28 v1.15 key=value parser (DPC)
\KV@toks@=\toks25
)
(/usr/share/texlive/texmf-dist/tex/latex/graphics/graphics.sty
Package: graphics 2016/01/03 v1.0q Standard LaTeX Graphics (DPC,SPQR)

(/usr/share/texlive/texmf-dist/tex/latex/graphics/trig.sty
Package: trig 2016/01/03 v1.10 sin cos tan (DPC)
)
(/usr/share/texlive/texmf-dist/tex/latex/latexconfig/graphics.cfg
File: graphics.cfg 2010/04/23 v1.9 graphics configuration of TeX Live
)
Package graphics Info: Driver file: pdftex.def on input line 95.

(/usr/share/texlive/texmf-dist/tex/latex/pdftex-def/pdftex.def
File: pdftex.def 2011/05/27 v0.06d Graphics/color for pdfTeX

(/usr/share/texlive/texmf-dist/tex/generic/oberdiek/infwarerr.sty
Package: infwarerr 2010/04/08 v1.3 Providing info/warning/error messages (HO)
)
(/usr/share/texlive/texmf-dist/tex/generic/oberdiek/ltxcmds.sty
Package: ltxcmds 2011/11/09 v1.22 LaTeX kernel commands for general use (HO)
)
\Gread@gobject=\count99
))
\Gin@req@height=\dimen112
\Gin@req@width=\dimen113
)
(/usr/share/texlive/texmf-dist/tex/latex/psfrag/psfrag.sty
Package: psfrag 1998/04/11 v3.04 PSfrag (MCG)
\pfg@pcount=\count100
\pfg@scount=\count101
\pfg@temp=\write3
)
(/usr/share/texlive/texmf-dist/tex/latex/import/import.sty
Package: import 2009/03/23  v 5.1
)
(/usr/share/texlive/texmf-dist/tex/latex/preprint/fullpage.sty
Package: fullpage 1999/02/23 1.1 (PWD)
\FP@margin=\skip49
)
(/usr/share/texlive/texmf-dist/tex/latex/framed/framed.sty
Package: framed 2011/10/22 v 0.96: framed or shaded text with page breaks
\OuterFrameSep=\skip50
\fb@frw=\dimen114
\fb@frh=\dimen115
\FrameRule=\dimen116
\FrameSep=\dimen117
)
(/usr/share/texlive/texmf-dist/tex/latex/tools/verbatim.sty
Package: verbatim 2014/10/28 v1.5q LaTeX2e package for verbatim enhancements
\every@verbatim=\toks26
\verbatim@line=\toks27
\verbatim@in@stream=\read1
)
(/usr/share/texlive/texmf-dist/tex/latex/graphics/color.sty
Package: color 2016/01/03 v1.1b Standard LaTeX Color (DPC)

(/usr/share/texlive/texmf-dist/tex/latex/latexconfig/color.cfg
File: color.cfg 2007/01/18 v1.5 color configuration of teTeX/TeXLive
)
Package color Info: Driver file: pdftex.def on input line 143.
)
(/usr/share/texlive/texmf-dist/tex/latex/graphics/epsfig.sty
Package: epsfig 1999/02/16 v1.7a (e)psfig emulation (SPQR)
\epsfxsize=\dimen118
\epsfysize=\dimen119
)
(/usr/share/texlive/texmf-dist/tex/latex/hyperref/hyperref.sty
Package: hyperref 2012/11/06 v6.83m Hypertext links for LaTeX

(/usr/share/texlive/texmf-dist/tex/generic/oberdiek/hobsub-hyperref.sty
Package: hobsub-hyperref 2012/05/28 v1.13 Bundle oberdiek, subset hyperref (HO)


(/usr/share/texlive/texmf-dist/tex/generic/oberdiek/hobsub-generic.sty
Package: hobsub-generic 2012/05/28 v1.13 Bundle oberdiek, subset generic (HO)
Package: hobsub 2012/05/28 v1.13 Construct package bundles (HO)
Package hobsub Info: Skipping package `infwarerr' (already loaded).
Package hobsub Info: Skipping package `ltxcmds' (already loaded).
Package: ifluatex 2010/03/01 v1.3 Provides the ifluatex switch (HO)
Package ifluatex Info: LuaTeX not detected.
Package: ifvtex 2010/03/01 v1.5 Detect VTeX and its facilities (HO)
Package ifvtex Info: VTeX not detected.
Package: intcalc 2007/09/27 v1.1 Expandable calculations with integers (HO)
Package: ifpdf 2011/01/30 v2.3 Provides the ifpdf switch (HO)
Package ifpdf Info: pdfTeX in PDF mode is detected.
Package: etexcmds 2011/02/16 v1.5 Avoid name clashes with e-TeX commands (HO)
Package etexcmds Info: Could not find \expanded.
(etexcmds)             That can mean that you are not using pdfTeX 1.50 or
(etexcmds)             that some package has redefined \expanded.
(etexcmds)             In the latter case, load this package earlier.
Package: kvsetkeys 2012/04/25 v1.16 Key value parser (HO)
Package: kvdefinekeys 2011/04/07 v1.3 Define keys (HO)
Package: pdftexcmds 2011/11/29 v0.20 Utility functions of pdfTeX for LuaTeX (HO
)
Package pdftexcmds Info: LuaTeX not detected.
Package pdftexcmds Info: \pdf@primitive is available.
Package pdftexcmds Info: \pdf@ifprimitive is available.
Package pdftexcmds Info: \pdfdraftmode found.
Package: pdfescape 2011/11/25 v1.13 Implements pdfTeX's escape features (HO)
Package: bigintcalc 2012/04/08 v1.3 Expandable calculations on big integers (HO
)
Package: bitset 2011/01/30 v1.1 Handle bit-vector datatype (HO)
Package: uniquecounter 2011/01/30 v1.2 Provide unlimited unique counter (HO)
)
Package hobsub Info: Skipping package `hobsub' (already loaded).
Package: letltxmacro 2010/09/02 v1.4 Let assignment for LaTeX macros (HO)
Package: hopatch 2012/05/28 v1.2 Wrapper for package hooks (HO)
Package: xcolor-patch 2011/01/30 xcolor patch
Package: atveryend 2011/06/30 v1.8 Hooks at the very end of document (HO)
Package atveryend Info: \enddocument detected (standard20110627).
Package: atbegshi 2011/10/05 v1.16 At begin shipout hook (HO)
Package: refcount 2011/10/16 v3.4 Data extraction from label references (HO)
Package: hycolor 2011/01/30 v1.7 Color options for hyperref/bookmark (HO)
)
(/usr/share/texlive/texmf-dist/tex/generic/ifxetex/ifxetex.sty
Package: ifxetex 2010/09/12 v0.6 Provides ifxetex conditional
)
(/usr/share/texlive/texmf-dist/tex/latex/oberdiek/auxhook.sty
Package: auxhook 2011/03/04 v1.3 Hooks for auxiliary files (HO)
)
(/usr/share/texlive/texmf-dist/tex/latex/oberdiek/kvoptions.sty
Package: kvoptions 2011/06/30 v3.11 Key value format for package options (HO)
)
\@linkdim=\dimen120
\Hy@linkcounter=\count102
\Hy@pagecounter=\count103

(/usr/share/texlive/texmf-dist/tex/latex/hyperref/pd1enc.def
File: pd1enc.def 2012/11/06 v6.83m Hyperref: PDFDocEncoding definition (HO)
)
\Hy@SavedSpaceFactor=\count104

(/usr/share/texlive/texmf-dist/tex/latex/latexconfig/hyperref.cfg
File: hyperref.cfg 2002/06/06 v1.2 hyperref configuration of TeXLive
)
Package hyperref Info: Hyper figures OFF on input line 4443.
Package hyperref Info: Link nesting OFF on input line 4448.
Package hyperref Info: Hyper index ON on input line 4451.
Package hyperref Info: Plain pages OFF on input line 4458.
Package hyperref Info: Backreferencing OFF on input line 4463.
Package hyperref Info: Implicit mode ON; LaTeX internals redefined.
Package hyperref Info: Bookmarks ON on input line 4688.
\c@Hy@tempcnt=\count105

(/usr/share/texlive/texmf-dist/tex/latex/url/url.sty
\Urlmuskip=\muskip11
Package: url 2013/09/16  ver 3.4  Verb mode for urls, etc.
)
LaTeX Info: Redefining \url on input line 5041.
\XeTeXLinkMargin=\dimen121
\Fld@menulength=\count106
\Field@Width=\dimen122
\Fld@charsize=\dimen123
Package hyperref Info: Hyper figures OFF on input line 6295.
Package hyperref Info: Link nesting OFF on input line 6300.
Package hyperref Info: Hyper index ON on input line 6303.
Package hyperref Info: backreferencing OFF on input line 6310.
Package hyperref Info: Link coloring OFF on input line 6315.
Package hyperref Info: Link coloring with OCG OFF on input line 6320.
Package hyperref Info: PDF/A mode OFF on input line 6325.
LaTeX Info: Redefining \ref on input line 6365.
LaTeX Info: Redefining \pageref on input line 6369.
\Hy@abspage=\count107
\c@Item=\count108
\c@Hfootnote=\count109
)

Package hyperref Message: Driver (autodetected): hpdftex.

(/usr/share/texlive/texmf-dist/tex/latex/hyperref/hpdftex.def
File: hpdftex.def 2012/11/06 v6.83m Hyperref driver for pdfTeX
\Fld@listcount=\count110
\c@bookmark@seq@number=\count111

(/usr/share/texlive/texmf-dist/tex/latex/oberdiek/rerunfilecheck.sty
Package: rerunfilecheck 2011/04/15 v1.7 Rerun checks for auxiliary files (HO)
Package uniquecounter Info: New unique counter `rerunfilecheck' on input line 2
82.
)
\Hy@SectionHShift=\skip51
)
(/usr/share/texlive/texmf-dist/tex/latex/geometry/geometry.sty
Package: geometry 2010/09/12 v5.6 Page Geometry
\Gm@cnth=\count112
\Gm@cntv=\count113
\c@Gm@tempcnt=\count114
\Gm@bindingoffset=\dimen124
\Gm@wd@mp=\dimen125
\Gm@odd@mp=\dimen126
\Gm@even@mp=\dimen127
\Gm@layoutwidth=\dimen128
\Gm@layoutheight=\dimen129
\Gm@layouthoffset=\dimen130
\Gm@layoutvoffset=\dimen131
\Gm@dimlist=\toks28
)
(/usr/share/texlive/texmf-dist/tex/latex/mathtools/mathtools.sty
Package: mathtools 2015/11/12 v1.18 mathematical typesetting tools

(/usr/share/texlive/texmf-dist/tex/latex/tools/calc.sty
Package: calc 2014/10/28 v4.3 Infix arithmetic (KKT,FJ)
\calc@Acount=\count115
\calc@Bcount=\count116
\calc@Adimen=\dimen132
\calc@Bdimen=\dimen133
\calc@Askip=\skip52
\calc@Bskip=\skip53
LaTeX Info: Redefining \setlength on input line 80.
LaTeX Info: Redefining \addtolength on input line 81.
\calc@Ccount=\count117
\calc@Cskip=\skip54
)
(/usr/share/texlive/texmf-dist/tex/latex/mathtools/mhsetup.sty
Package: mhsetup 2010/01/21 v1.2a programming setup (MH)
)
LaTeX Info: Thecontrolsequence`\('isalreadyrobust on input line 129.
LaTeX Info: Thecontrolsequence`\)'isalreadyrobust on input line 129.
LaTeX Info: Thecontrolsequence`\['isalreadyrobust on input line 129.
LaTeX Info: Thecontrolsequence`\]'isalreadyrobust on input line 129.
\g_MT_multlinerow_int=\count118
\l_MT_multwidth_dim=\dimen134
\origjot=\skip55
\l_MT_shortvdotswithinadjustabove_dim=\dimen135
\l_MT_shortvdotswithinadjustbelow_dim=\dimen136
\l_MT_above_intertext_sep=\dimen137
\l_MT_below_intertext_sep=\dimen138
\l_MT_above_shortintertext_sep=\dimen139
\l_MT_below_shortintertext_sep=\dimen140
)
(/usr/share/texlive/texmf-dist/tex/latex/float/float.sty
Package: float 2001/11/08 v1.3d Float enhancements (AL)
\c@float@type=\count119
\float@exts=\toks29
\float@box=\box28
\@float@everytoks=\toks30
\@floatcapt=\box29
)
(/usr/share/texlive/texmf-dist/tex/latex/tools/enumerate.sty
Package: enumerate 2015/07/23 v3.00 enumerate extensions (DPC)
\@enLab=\toks31
)
(/usr/share/texlive/texmf-dist/tex/latex/caption/subcaption.sty
Package: subcaption 2016/02/20 v1.1-142 Sub-captions (AR)

(/usr/share/texlive/texmf-dist/tex/latex/caption/caption.sty
Package: caption 2016/02/21 v3.3-144 Customizing captions (AR)

(/usr/share/texlive/texmf-dist/tex/latex/caption/caption3.sty
Package: caption3 2016/02/04 v1.7-139 caption3 kernel (AR)
Package caption3 Info: TeX engine: e-TeX on input line 67.
\captionmargin=\dimen141
\captionmargin@=\dimen142
\captionwidth=\dimen143
\caption@tempdima=\dimen144
\caption@indent=\dimen145
\caption@parindent=\dimen146
\caption@hangindent=\dimen147
)
\c@ContinuedFloat=\count120
Package caption Info: float package is loaded.
Package caption Info: hyperref package is loaded.
)
\c@subfigure=\count121
\c@subtable=\count122
)
(/usr/share/texlive/texmf-dist/tex/latex/tools/multicol.sty
Package: multicol 2015/08/19 v1.8n multicolumn formatting (FMi)
\c@tracingmulticols=\count123
\mult@box=\box30
\multicol@leftmargin=\dimen148
\c@unbalance=\count124
\c@collectmore=\count125
\doublecol@number=\count126
\multicoltolerance=\count127
\multicolpretolerance=\count128
\full@width=\dimen149
\page@free=\dimen150
\premulticols=\dimen151
\postmulticols=\dimen152
\multicolsep=\skip56
\multicolbaselineskip=\skip57
\partial@page=\box31
\last@line=\box32
\maxbalancingoverflow=\dimen153
\mult@rightbox=\box33
\mult@grightbox=\box34
\mult@gfirstbox=\box35
\mult@firstbox=\box36
\@tempa=\box37
\@tempa=\box38
\@tempa=\box39
\@tempa=\box40
\@tempa=\box41
\@tempa=\box42
\@tempa=\box43
\@tempa=\box44
\@tempa=\box45
\@tempa=\box46
\@tempa=\box47
\@tempa=\box48
\@tempa=\box49
\@tempa=\box50
\@tempa=\box51
\@tempa=\box52
\@tempa=\box53
\c@columnbadness=\count129
\c@finalcolumnbadness=\count130
\last@try=\dimen154
\multicolovershoot=\dimen155
\multicolundershoot=\dimen156
\mult@nat@firstbox=\box54
\colbreak@box=\box55
\mc@col@check@num=\count131
)
(/usr/share/texlive/texmf-dist/tex/latex/a4wide/a4wide.sty
Package: a4wide 1994/08/30

(/usr/share/texlive/texmf-dist/tex/latex/ntgclass/a4.sty
Package: a4 2004/04/15 v1.2g A4 based page layout
))
(/usr/share/texlive/texmf-dist/tex/latex/booktabs/booktabs.sty
Package: booktabs 2005/04/14 v1.61803 publication quality tables
\heavyrulewidth=\dimen157
\lightrulewidth=\dimen158
\cmidrulewidth=\dimen159
\belowrulesep=\dimen160
\belowbottomsep=\dimen161
\aboverulesep=\dimen162
\abovetopsep=\dimen163
\cmidrulesep=\dimen164
\cmidrulekern=\dimen165
\defaultaddspace=\dimen166
\@cmidla=\count132
\@cmidlb=\count133
\@aboverulesep=\dimen167
\@belowrulesep=\dimen168
\@thisruleclass=\count134
\@lastruleclass=\count135
\@thisrulewidth=\dimen169
)
(/usr/share/texlive/texmf-dist/tex/latex/enumitem/enumitem.sty
Package: enumitem 2011/09/28 v3.5.2 Customized lists
\labelindent=\skip58
\enit@outerparindent=\dimen170
\enit@toks=\toks32
\enit@inbox=\box56
\enitdp@description=\count136
)
(/usr/share/texlive/texmf-dist/tex/latex/lineno/lineno.sty
Package: lineno 2005/11/02 line numbers on paragraphs v4.41
\linenopenalty=\count137
\output=\toks33
\linenoprevgraf=\count138
\linenumbersep=\dimen171
\linenumberwidth=\dimen172
\c@linenumber=\count139
\c@pagewiselinenumber=\count140
\c@LN@truepage=\count141
\c@internallinenumber=\count142
\c@internallinenumbers=\count143
\quotelinenumbersep=\dimen173
\bframerule=\dimen174
\bframesep=\dimen175
\bframebox=\box57
LaTeX Info: Redefining \\ on input line 3056.
)
(/usr/share/texlive/texmf-dist/tex/latex/sauerj/parcolumns.sty
Package: parcolumns 2004/11/25 v1.2 Typeset multiple parallel columns

(/usr/share/texlive/texmf-dist/tex/latex/sauerj/processkv.sty
Package: processkv 2004/08/09 v1.0.1 process key=value lists
)
\pc@columnctr=\count144
\pc@columncount=\count145
\pc@everypar=\toks34
)
(/usr/share/texlive/texmf-dist/tex/latex/thmtools/thmtools.sty
Package: thmtools 2014/04/21 v66
\thmt@toks=\toks35
\c@thmt@dummyctr=\count146

(/usr/share/texlive/texmf-dist/tex/latex/thmtools/thm-patch.sty
Package: thm-patch 2014/04/21 v66

(/usr/share/texlive/texmf-dist/tex/latex/thmtools/parseargs.sty
Package: parseargs 2014/04/21 v66
\@parsespec=\toks36
))
(/usr/share/texlive/texmf-dist/tex/latex/thmtools/thm-kv.sty
Package: thm-kv 2014/04/21 v66
Package thm-kv Info: Theorem names will be uppercased on input line 40.
Package thm-kv Info: kvsetkeys patch (v1.16 or later) on input line 156.
)
(/usr/share/texlive/texmf-dist/tex/latex/thmtools/thm-autoref.sty
Package: thm-autoref 2014/04/21 v66

(/usr/share/texlive/texmf-dist/tex/latex/thmtools/aliasctr.sty
Package: aliasctr 2014/04/21 v66

(/usr/share/texlive/texmf-dist/tex/latex/carlisle/remreset.sty)))
(/usr/share/texlive/texmf-dist/tex/latex/thmtools/thm-listof.sty
Package: thm-listof 2014/04/21 v66
)
(/usr/share/texlive/texmf-dist/tex/latex/thmtools/thm-restate.sty
Package: thm-restate 2014/04/21 v66
)
(/usr/share/texlive/texmf-dist/tex/latex/thmtools/thm-amsthm.sty
Package: thm-amsthm 2014/04/21 v66
\thmt@style@headstyle=\toks37
))
(/usr/share/texlive/texmf-dist/tex/latex/preprint/authblk.sty
Package: authblk 2001/02/27 1.3 (PWD)
\affilsep=\skip59
\@affilsep=\skip60
\c@Maxaffil=\count147
\c@authors=\count148
\c@affil=\count149
)
(/usr/share/texlive/texmf-dist/tex/latex/tools/xr.sty
Package: xr 1994/05/28 v5.02 eXternal References (DPC)
)
(/usr/share/texlive/texmf-dist/tex/latex/oberdiek/epstopdf.sty
Package: epstopdf 2010/02/09 v2.5 Conversion with epstopdf on the fly (HO)

(/usr/share/texlive/texmf-dist/tex/latex/oberdiek/epstopdf-base.sty
Package: epstopdf-base 2010/02/09 v2.5 Base part for package epstopdf

(/usr/share/texlive/texmf-dist/tex/latex/oberdiek/grfext.sty
Package: grfext 2010/08/19 v1.1 Manage graphics extensions (HO)
)
Package grfext Info: Graphics extension search list:
(grfext)             [.png,.pdf,.jpg,.mps,.jpeg,.jbig2,.jb2,.PNG,.PDF,.JPG,.JPE
G,.JBIG2,.JB2,.eps]
(grfext)             \AppendGraphicsExtensions on input line 452.

(/usr/share/texlive/texmf-dist/tex/latex/latexconfig/epstopdf-sys.cfg
File: epstopdf-sys.cfg 2010/07/13 v1.3 Configuration of (r)epstopdf for TeX Liv
e
)))
\c@theorem=\count150
Package xr Info: IMPORTING LABELS FROM ../Main_text/main_document.aux on input 
line 87.

(./supplementary_information.aux

LaTeX Warning: Label `eq:langevin' multiply defined.


LaTeX Warning: Label `fig:erasing_low_F' multiply defined.


LaTeX Warning: Label `sub@fig:erasing_low_F' multiply defined.


LaTeX Warning: Label `fig:erasing_high_F' multiply defined.


LaTeX Warning: Label `sub@fig:erasing_high_F' multiply defined.

)
\openout1 = `supplementary_information.aux'.

LaTeX Font Info:    Checking defaults for OML/cmm/m/it on input line 90.
LaTeX Font Info:    ... okay on input line 90.
LaTeX Font Info:    Checking defaults for T1/cmr/m/n on input line 90.
LaTeX Font Info:    ... okay on input line 90.
LaTeX Font Info:    Checking defaults for OT1/cmr/m/n on input line 90.
LaTeX Font Info:    ... okay on input line 90.
LaTeX Font Info:    Checking defaults for OMS/cmsy/m/n on input line 90.
LaTeX Font Info:    ... okay on input line 90.
LaTeX Font Info:    Checking defaults for OMX/cmex/m/n on input line 90.
LaTeX Font Info:    ... okay on input line 90.
LaTeX Font Info:    Checking defaults for U/cmr/m/n on input line 90.
LaTeX Font Info:    ... okay on input line 90.
LaTeX Font Info:    Checking defaults for PD1/pdf/m/n on input line 90.
LaTeX Font Info:    ... okay on input line 90.
 (/usr/share/texlive/texmf-dist/tex/context/base/supp-pdf.mkii
[Loading MPS to PDF converter (version 2006.09.02).]
\scratchcounter=\count151
\scratchdimen=\dimen176
\scratchbox=\box58
\nofMPsegments=\count152
\nofMParguments=\count153
\everyMPshowfont=\toks38
\MPscratchCnt=\count154
\MPscratchDim=\dimen177
\MPnumerator=\count155
\makeMPintoPDFobject=\count156
\everyMPtoPDFconversion=\toks39
)
\AtBeginShipoutBox=\box59
Package hyperref Info: Link coloring OFF on input line 90.
 (/usr/share/texlive/texmf-dist/tex/latex/hyperref/nameref.sty
Package: nameref 2012/10/27 v2.43 Cross-referencing by name of section

(/usr/share/texlive/texmf-dist/tex/generic/oberdiek/gettitlestring.sty
Package: gettitlestring 2010/12/03 v1.4 Cleanup title references (HO)
)
\c@section@level=\count157
)
LaTeX Info: Redefining \ref on input line 90.
LaTeX Info: Redefining \pageref on input line 90.
LaTeX Info: Redefining \nameref on input line 90.

(./supplementary_information.out) (./supplementary_information.out)
\@outlinefile=\write4
\openout4 = `supplementary_information.out'.


*geometry* driver: auto-detecting
*geometry* detected driver: pdftex
*geometry* verbose mode - [ preamble ] result:
* driver: pdftex
* paper: <default>
* layout: <same size as paper>
* layoutoffset:(h,v)=(0.0pt,0.0pt)
* modes: 
* h-part:(L,W,R)=(92.14519pt, 430.00462pt, 92.14519pt)
* v-part:(T,H,B)=(95.39737pt, 556.47656pt, 143.09605pt)
* \paperwidth=614.295pt
* \paperheight=794.96999pt
* \textwidth=442.65375pt
* \textheight=636.60028pt
* \oddsidemargin=9.03374pt
* \evensidemargin=9.03374pt
* \topmargin=0.0pt
* \headheight=0.0pt
* \headsep=0.0pt
* \topskip=11.0pt
* \footskip=30.0pt
* \marginparwidth=54.2025pt
* \marginparsep=10.0pt
* \columnsep=10.0pt
* \skip\footins=10.0pt plus 4.0pt minus 2.0pt
* \hoffset=0.0pt
* \voffset=0.0pt
* \mag=1000
* \@twocolumnfalse
* \@twosidefalse
* \@mparswitchfalse
* \@reversemarginfalse
* (1in=72.27pt=25.4mm, 1cm=28.453pt)

Package caption Info: Begin \AtBeginDocument code.
Package caption Info: End \AtBeginDocument code.
LaTeX Font Info:    Try loading font information for U+msa on input line 100.
(/usr/share/texlive/texmf-dist/tex/latex/amsfonts/umsa.fd
File: umsa.fd 2013/01/14 v3.01 AMS symbols A
)
LaTeX Font Info:    Try loading font information for U+msb on input line 100.

(/usr/share/texlive/texmf-dist/tex/latex/amsfonts/umsb.fd
File: umsb.fd 2013/01/14 v3.01 AMS symbols B
)
LaTeX Font Info:    Try loading font information for U+lasy on input line 100.

(/usr/share/texlive/texmf-dist/tex/latex/base/ulasy.fd
File: ulasy.fd 1998/08/17 v2.2e LaTeX symbol font definitions
)
Package epstopdf Info: Source file: <Figures/average_potential_energy_vs_timest
ep_friction=0_1.eps>
(epstopdf)                    date: 2017-01-18 16:12:46
(epstopdf)                    size: 70922 bytes
(epstopdf)             Output file: <Figures/average_potential_energy_vs_timest
ep_friction=0_1-eps-converted-to.pdf>
(epstopdf)                    date: 2017-01-18 16:12:46
(epstopdf)                    size: 32778 bytes
(epstopdf)             Command: <repstopdf --outfile=Figures/average_potential_
energy_vs_timestep_friction=0_1-eps-converted-to.pdf Figures/average_potential_
energy_vs_timestep_friction=0_1.eps>
(epstopdf)             \includegraphics on input line 111.
Package epstopdf Info: Output file is already uptodate.

<Figures/average_potential_energy_vs_timestep_friction=0_1-eps-converted-to.pdf
, id=53, 412.54124pt x 447.6725pt>
File: Figures/average_potential_energy_vs_timestep_friction=0_1-eps-converted-t
o.pdf Graphic file (type pdf)

<use Figures/average_potential_energy_vs_timestep_friction=0_1-eps-converted-to
.pdf>
Package pdftex.def Info: Figures/average_potential_energy_vs_timestep_friction=
0_1-eps-converted-to.pdf used on input line 111.
(pdftex.def)             Requested size: 110.66344pt x 120.08763pt.
Package epstopdf Info: Source file: <Figures/average_kinetic_energy_vs_timestep
_friction=0_1.eps>
(epstopdf)                    date: 2017-01-18 16:12:44
(epstopdf)                    size: 68965 bytes
(epstopdf)             Output file: <Figures/average_kinetic_energy_vs_timestep
_friction=0_1-eps-converted-to.pdf>
(epstopdf)                    date: 2017-01-18 16:12:44
(epstopdf)                    size: 31750 bytes
(epstopdf)             Command: <repstopdf --outfile=Figures/average_kinetic_en
ergy_vs_timestep_friction=0_1-eps-converted-to.pdf Figures/average_kinetic_ener
gy_vs_timestep_friction=0_1.eps>
(epstopdf)             \includegraphics on input line 115.
Package epstopdf Info: Output file is already uptodate.

<Figures/average_kinetic_energy_vs_timestep_friction=0_1-eps-converted-to.pdf, 
id=54, 412.54124pt x 447.6725pt>
File: Figures/average_kinetic_energy_vs_timestep_friction=0_1-eps-converted-to.
pdf Graphic file (type pdf)

<use Figures/average_kinetic_energy_vs_timestep_friction=0_1-eps-converted-to.p
df>
Package pdftex.def Info: Figures/average_kinetic_energy_vs_timestep_friction=0_
1-eps-converted-to.pdf used on input line 115.
(pdftex.def)             Requested size: 110.66344pt x 120.08763pt.
Package epstopdf Info: Source file: <Figures/average_potential_energy_vs_timest
ep_friction=1.eps>
(epstopdf)                    date: 2017-01-18 16:12:46
(epstopdf)                    size: 72165 bytes
(epstopdf)             Output file: <Figures/average_potential_energy_vs_timest
ep_friction=1-eps-converted-to.pdf>
(epstopdf)                    date: 2017-01-18 16:12:46
(epstopdf)                    size: 33127 bytes
(epstopdf)             Command: <repstopdf --outfile=Figures/average_potential_
energy_vs_timestep_friction=1-eps-converted-to.pdf Figures/average_potential_en
ergy_vs_timestep_friction=1.eps>
(epstopdf)             \includegraphics on input line 122.
Package epstopdf Info: Output file is already uptodate.

<Figures/average_potential_energy_vs_timestep_friction=1-eps-converted-to.pdf, 
id=55, 412.54124pt x 447.6725pt>
File: Figures/average_potential_energy_vs_timestep_friction=1-eps-converted-to.
pdf Graphic file (type pdf)

<use Figures/average_potential_energy_vs_timestep_friction=1-eps-converted-to.p
df>
Package pdftex.def Info: Figures/average_potential_energy_vs_timestep_friction=
1-eps-converted-to.pdf used on input line 122.
(pdftex.def)             Requested size: 110.66344pt x 120.08763pt.
Package epstopdf Info: Source file: <Figures/average_kinetic_energy_vs_timestep
_friction=1.eps>
(epstopdf)                    date: 2017-01-18 16:12:44
(epstopdf)                    size: 70219 bytes
(epstopdf)             Output file: <Figures/average_kinetic_energy_vs_timestep
_friction=1-eps-converted-to.pdf>
(epstopdf)                    date: 2017-01-18 16:12:44
(epstopdf)                    size: 32126 bytes
(epstopdf)             Command: <repstopdf --outfile=Figures/average_kinetic_en
ergy_vs_timestep_friction=1-eps-converted-to.pdf Figures/average_kinetic_energy
_vs_timestep_friction=1.eps>
(epstopdf)             \includegraphics on input line 125.
Package epstopdf Info: Output file is already uptodate.

<Figures/average_kinetic_energy_vs_timestep_friction=1-eps-converted-to.pdf, id
=56, 412.54124pt x 447.6725pt>
File: Figures/average_kinetic_energy_vs_timestep_friction=1-eps-converted-to.pd
f Graphic file (type pdf)

<use Figures/average_kinetic_energy_vs_timestep_friction=1-eps-converted-to.pdf
>
Package pdftex.def Info: Figures/average_kinetic_energy_vs_timestep_friction=1-
eps-converted-to.pdf used on input line 125.
(pdftex.def)             Requested size: 110.66344pt x 120.08763pt.

Overfull \hbox (2.43333pt too wide) in paragraph at lines 109--129
[]$[]$ $[]$ 
 []

Package epstopdf Info: Source file: <Figures/average_potential_energy_vs_timest
ep_friction=10.eps>
(epstopdf)                    date: 2017-01-18 16:12:46
(epstopdf)                    size: 76114 bytes
(epstopdf)             Output file: <Figures/average_potential_energy_vs_timest
ep_friction=10-eps-converted-to.pdf>
(epstopdf)                    date: 2017-01-18 16:12:46
(epstopdf)                    size: 34391 bytes
(epstopdf)             Command: <repstopdf --outfile=Figures/average_potential_
energy_vs_timestep_friction=10-eps-converted-to.pdf Figures/average_potential_e
nergy_vs_timestep_friction=10.eps>
(epstopdf)             \includegraphics on input line 132.
Package epstopdf Info: Output file is already uptodate.

<Figures/average_potential_energy_vs_timestep_friction=10-eps-converted-to.pdf,
 id=57, 412.54124pt x 447.6725pt>
File: Figures/average_potential_energy_vs_timestep_friction=10-eps-converted-to
.pdf Graphic file (type pdf)

<use Figures/average_potential_energy_vs_timestep_friction=10-eps-converted-to.
pdf>
Package pdftex.def Info: Figures/average_potential_energy_vs_timestep_friction=
10-eps-converted-to.pdf used on input line 132.
(pdftex.def)             Requested size: 110.66344pt x 120.08763pt.
Package epstopdf Info: Source file: <Figures/average_kinetic_energy_vs_timestep
_friction=10.eps>
(epstopdf)                    date: 2017-01-18 16:12:44
(epstopdf)                    size: 75950 bytes
(epstopdf)             Output file: <Figures/average_kinetic_energy_vs_timestep
_friction=10-eps-converted-to.pdf>
(epstopdf)                    date: 2017-01-18 16:12:44
(epstopdf)                    size: 34516 bytes
(epstopdf)             Command: <repstopdf --outfile=Figures/average_kinetic_en
ergy_vs_timestep_friction=10-eps-converted-to.pdf Figures/average_kinetic_energ
y_vs_timestep_friction=10.eps>
(epstopdf)             \includegraphics on input line 136.
Package epstopdf Info: Output file is already uptodate.

<Figures/average_kinetic_energy_vs_timestep_friction=10-eps-converted-to.pdf, i
d=58, 412.54124pt x 447.6725pt>
File: Figures/average_kinetic_energy_vs_timestep_friction=10-eps-converted-to.p
df Graphic file (type pdf)

<use Figures/average_kinetic_energy_vs_timestep_friction=10-eps-converted-to.pd
f>
Package pdftex.def Info: Figures/average_kinetic_energy_vs_timestep_friction=10
-eps-converted-to.pdf used on input line 136.
(pdftex.def)             Requested size: 110.66344pt x 120.08763pt.
Package epstopdf Info: Source file: <Figures/average_potential_energy_vs_timest
ep_friction=100.eps>
(epstopdf)                    date: 2017-01-18 16:12:46
(epstopdf)                    size: 68232 bytes
(epstopdf)             Output file: <Figures/average_potential_energy_vs_timest
ep_friction=100-eps-converted-to.pdf>
(epstopdf)                    date: 2017-01-18 16:12:46
(epstopdf)                    size: 31791 bytes
(epstopdf)             Command: <repstopdf --outfile=Figures/average_potential_
energy_vs_timestep_friction=100-eps-converted-to.pdf Figures/average_potential_
energy_vs_timestep_friction=100.eps>
(epstopdf)             \includegraphics on input line 143.
Package epstopdf Info: Output file is already uptodate.

<Figures/average_potential_energy_vs_timestep_friction=100-eps-converted-to.pdf
, id=59, 412.54124pt x 447.6725pt>
File: Figures/average_potential_energy_vs_timestep_friction=100-eps-converted-t
o.pdf Graphic file (type pdf)

<use Figures/average_potential_energy_vs_timestep_friction=100-eps-converted-to
.pdf>
Package pdftex.def Info: Figures/average_potential_energy_vs_timestep_friction=
100-eps-converted-to.pdf used on input line 143.
(pdftex.def)             Requested size: 110.66344pt x 120.08763pt.
Package epstopdf Info: Source file: <Figures/average_kinetic_energy_vs_timestep
_friction=100.eps>
(epstopdf)                    date: 2017-01-18 16:12:44
(epstopdf)                    size: 68377 bytes
(epstopdf)             Output file: <Figures/average_kinetic_energy_vs_timestep
_friction=100-eps-converted-to.pdf>
(epstopdf)                    date: 2017-01-18 16:12:44
(epstopdf)                    size: 30642 bytes
(epstopdf)             Command: <repstopdf --outfile=Figures/average_kinetic_en
ergy_vs_timestep_friction=100-eps-converted-to.pdf Figures/average_kinetic_ener
gy_vs_timestep_friction=100.eps>
(epstopdf)             \includegraphics on input line 147.
Package epstopdf Info: Output file is already uptodate.

<Figures/average_kinetic_energy_vs_timestep_friction=100-eps-converted-to.pdf, 
id=60, 412.54124pt x 447.6725pt>
File: Figures/average_kinetic_energy_vs_timestep_friction=100-eps-converted-to.
pdf Graphic file (type pdf)

<use Figures/average_kinetic_energy_vs_timestep_friction=100-eps-converted-to.p
df>
Package pdftex.def Info: Figures/average_kinetic_energy_vs_timestep_friction=10
0-eps-converted-to.pdf used on input line 147.
(pdftex.def)             Requested size: 110.66344pt x 120.08763pt.

Overfull \hbox (2.43333pt too wide) in paragraph at lines 130--152
[]$[]$ $[]$ 
 []


LaTeX Warning: `!h' float specifier changed to `!ht'.

Package epstopdf Info: Source file: <Figures/erasing_time_vs_timestep_A=10_F=10
0.eps>
(epstopdf)                    date: 2017-01-18 16:12:48
(epstopdf)                    size: 54872 bytes
(epstopdf)             Output file: <Figures/erasing_time_vs_timestep_A=10_F=10
0-eps-converted-to.pdf>
(epstopdf)                    date: 2017-01-18 16:12:48
(epstopdf)                    size: 29757 bytes
(epstopdf)             Command: <repstopdf --outfile=Figures/erasing_time_vs_ti
mestep_A=10_F=100-eps-converted-to.pdf Figures/erasing_time_vs_timestep_A=10_F=
100.eps>
(epstopdf)             \includegraphics on input line 161.
Package epstopdf Info: Output file is already uptodate.

<Figures/erasing_time_vs_timestep_A=10_F=100-eps-converted-to.pdf, id=62, 1155.
31625pt x 618.31pt>
File: Figures/erasing_time_vs_timestep_A=10_F=100-eps-converted-to.pdf Graphic 
file (type pdf)

<use Figures/erasing_time_vs_timestep_A=10_F=100-eps-converted-to.pdf>
Package pdftex.def Info: Figures/erasing_time_vs_timestep_A=10_F=100-eps-conver
ted-to.pdf used on input line 161.
(pdftex.def)             Requested size: 242.62357pt x 129.84892pt.


LaTeX Warning: `!h' float specifier changed to `!ht'.

[1
Non-PDF special ignored!

{/var/lib/texmf/fonts/map/pdftex/updmap/pdftex.map}]
Overfull \hbox (4.33124pt too wide) in alignment at lines 178--180
 [][][] []
 []

[2 <./Figures/average_potential_energy_vs_timestep_friction=0_1-eps-converted-t
o.pdf> <./Figures/average_kinetic_energy_vs_timestep_friction=0_1-eps-converted
-to.pdf> <./Figures/average_potential_energy_vs_timestep_friction=1-eps-convert
ed-to.pdf> <./Figures/average_kinetic_energy_vs_timestep_friction=1-eps-convert
ed-to.pdf> <./Figures/average_potential_energy_vs_timestep_friction=10-eps-conv
erted-to.pdf> <./Figures/average_kinetic_energy_vs_timestep_friction=10-eps-con
verted-to.pdf> <./Figures/average_potential_energy_vs_timestep_friction=100-eps
-converted-to.pdf> <./Figures/average_kinetic_energy_vs_timestep_friction=100-e
ps-converted-to.pdf> <./Figures/erasing_time_vs_timestep_A=10_F=100-eps-convert
ed-to.pdf>]
Underfull \hbox (badness 10000) in paragraph at lines 180--182

 []


Underfull \hbox (badness 10000) in paragraph at lines 183--184

 []

[3]

Package hyperref Warning: Token not allowed in a PDF string (PDFDocEncoding):
(hyperref)                removing `math shift' on input line 221.


Package hyperref Warning: Token not allowed in a PDF string (PDFDocEncoding):
(hyperref)                removing `subscript' on input line 221.


Package hyperref Warning: Token not allowed in a PDF string (PDFDocEncoding):
(hyperref)                removing `math shift' on input line 221.

Package epstopdf Info: Source file: <Figures/erasing_F=1_4kT.eps>
(epstopdf)                    date: 2017-06-15 14:20:10
(epstopdf)                    size: 104250 bytes
(epstopdf)             Output file: <Figures/erasing_F=1_4kT-eps-converted-to.p
df>
(epstopdf)                    date: 2017-07-25 13:00:22
(epstopdf)                    size: 45331 bytes
(epstopdf)             Command: <repstopdf --outfile=Figures/erasing_F=1_4kT-ep
s-converted-to.pdf Figures/erasing_F=1_4kT.eps>
(epstopdf)             \includegraphics on input line 244.
Package epstopdf Info: Output file is already uptodate.

<Figures/erasing_F=1_4kT-eps-converted-to.pdf, id=121, 1155.31625pt x 618.31pt>
File: Figures/erasing_F=1_4kT-eps-converted-to.pdf Graphic file (type pdf)
<use Figures/erasing_F=1_4kT-eps-converted-to.pdf>
Package pdftex.def Info: Figures/erasing_F=1_4kT-eps-converted-to.pdf used on i
nput line 244.
(pdftex.def)             Requested size: 242.62357pt x 129.84892pt.

Overfull \hbox (21.29669pt too wide) in paragraph at lines 244--245
 [][] 
 []

Package epstopdf Info: Source file: <Figures/erasing_F=100_4kT.eps>
(epstopdf)                    date: 2017-06-15 14:18:36
(epstopdf)                    size: 101083 bytes
(epstopdf)             Output file: <Figures/erasing_F=100_4kT-eps-converted-to
.pdf>
(epstopdf)                    date: 2017-07-25 13:00:22
(epstopdf)                    size: 44609 bytes
(epstopdf)             Command: <repstopdf --outfile=Figures/erasing_F=100_4kT-
eps-converted-to.pdf Figures/erasing_F=100_4kT.eps>
(epstopdf)             \includegraphics on input line 250.
Package epstopdf Info: Output file is already uptodate.

<Figures/erasing_F=100_4kT-eps-converted-to.pdf, id=122, 1155.31625pt x 618.31p
t>
File: Figures/erasing_F=100_4kT-eps-converted-to.pdf Graphic file (type pdf)
 <use Figures/erasing_F=100_4kT-eps-converted-to.pdf>
Package pdftex.def Info: Figures/erasing_F=100_4kT-eps-converted-to.pdf used on
 input line 250.
(pdftex.def)             Requested size: 242.62357pt x 129.84892pt.

Overfull \hbox (21.29669pt too wide) in paragraph at lines 250--251
 [][] 
 []


Overfull \hbox (2.43333pt too wide) in paragraph at lines 242--254
[]$[]$ $[]$ 
 []

[4 <./Figures/erasing_F=1_4kT-eps-converted-to.pdf> <./Figures/erasing_F=100_4k
T-eps-converted-to.pdf>]
Package epstopdf Info: Source file: <Figures/work_accuracy.eps>
(epstopdf)                    date: 2017-02-17 19:29:28
(epstopdf)                    size: 95930 bytes
(epstopdf)             Output file: <Figures/work_accuracy-eps-converted-to.pdf
>
(epstopdf)                    date: 2017-02-19 21:31:22
(epstopdf)                    size: 50259 bytes
(epstopdf)             Command: <repstopdf --outfile=Figures/work_accuracy-eps-
converted-to.pdf Figures/work_accuracy.eps>
(epstopdf)             \includegraphics on input line 290.
Package epstopdf Info: Output file is already uptodate.

<Figures/work_accuracy-eps-converted-to.pdf, id=140, 1396.21625pt x 753.81625pt
>
File: Figures/work_accuracy-eps-converted-to.pdf Graphic file (type pdf)
 <use Figures/work_accuracy-eps-converted-to.pdf>
Package pdftex.def Info: Figures/work_accuracy-eps-converted-to.pdf used on inp
ut line 290.
(pdftex.def)             Requested size: 307.16853pt x 165.84009pt.


LaTeX Warning: `!h' float specifier changed to `!ht'.

[5]
Package epstopdf Info: Source file: <Figures/recovered.eps>
(epstopdf)                    date: 2017-01-18 16:12:54
(epstopdf)                    size: 782175 bytes
(epstopdf)             Output file: <Figures/recovered-eps-converted-to.pdf>
(epstopdf)                    date: 2017-01-18 16:12:54
(epstopdf)                    size: 175715 bytes
(epstopdf)             Command: <repstopdf --outfile=Figures/recovered-eps-conv
erted-to.pdf Figures/recovered.eps>
(epstopdf)             \includegraphics on input line 312.
Package epstopdf Info: Output file is already uptodate.
 <Figures/recovered-eps-converted-to.pdf, id=157, 455.7025pt x 253.94875pt>
File: Figures/recovered-eps-converted-to.pdf Graphic file (type pdf)

<use Figures/recovered-eps-converted-to.pdf>
Package pdftex.def Info: Figures/recovered-eps-converted-to.pdf used on input l
ine 312.
(pdftex.def)             Requested size: 273.4236pt x 152.3704pt.
 [6 <./Figures/work_accuracy-eps-converted-to.pdf> <./Figures/recovered-eps-con
verted-to.pdf>]

Package amsmath Warning: Cannot use `split' here;
(amsmath)                trying to recover with `aligned' on input line 331.

Package epstopdf Info: Source file: <Figures/cubic_regression_erasing.eps>
(epstopdf)                    date: 2017-01-18 16:12:46
(epstopdf)                    size: 1447307 bytes
(epstopdf)             Output file: <Figures/cubic_regression_erasing-eps-conve
rted-to.pdf>
(epstopdf)                    date: 2017-02-05 22:09:12
(epstopdf)                    size: 159402 bytes
(epstopdf)             Command: <repstopdf --outfile=Figures/cubic_regression_e
rasing-eps-converted-to.pdf Figures/cubic_regression_erasing.eps>
(epstopdf)             \includegraphics on input line 344.
Package epstopdf Info: Output file is already uptodate.

<Figures/cubic_regression_erasing-eps-converted-to.pdf, id=213, 1396.21625pt x 
753.81625pt>
File: Figures/cubic_regression_erasing-eps-converted-to.pdf Graphic file (type 
pdf)
 <use Figures/cubic_regression_erasing-eps-converted-to.pdf>
Package pdftex.def Info: Figures/cubic_regression_erasing-eps-converted-to.pdf 
used on input line 344.
(pdftex.def)             Requested size: 223.39917pt x 120.61307pt.

Overfull \hbox (24.20634pt too wide) in paragraph at lines 344--345
[][] 
 []

Package epstopdf Info: Source file: <Figures/cubic_regression_reliability.eps>
(epstopdf)                    date: 2017-01-18 16:12:48
(epstopdf)                    size: 123503 bytes
(epstopdf)             Output file: <Figures/cubic_regression_reliability-eps-c
onverted-to.pdf>
(epstopdf)                    date: 2017-02-05 22:08:54
(epstopdf)                    size: 46979 bytes
(epstopdf)             Command: <repstopdf --outfile=Figures/cubic_regression_r
eliability-eps-converted-to.pdf Figures/cubic_regression_reliability.eps>
(epstopdf)             \includegraphics on input line 348.
Package epstopdf Info: Output file is already uptodate.

<Figures/cubic_regression_reliability-eps-converted-to.pdf, id=214, 1396.21625p
t x 753.81625pt>
File: Figures/cubic_regression_reliability-eps-converted-to.pdf Graphic file (t
ype pdf)

<use Figures/cubic_regression_reliability-eps-converted-to.pdf>
Package pdftex.def Info: Figures/cubic_regression_reliability-eps-converted-to.
pdf used on input line 348.
(pdftex.def)             Requested size: 223.39917pt x 120.61307pt.

Overfull \hbox (24.20634pt too wide) in paragraph at lines 348--349
[][] 
 []

Package epstopdf Info: Source file: <Figures/erasing_regression_bar_chart.eps>
(epstopdf)                    date: 2017-02-10 15:38:18
(epstopdf)                    size: 74293 bytes
(epstopdf)             Output file: <Figures/erasing_regression_bar_chart-eps-c
onverted-to.pdf>
(epstopdf)                    date: 2017-02-10 15:40:00
(epstopdf)                    size: 35677 bytes
(epstopdf)             Command: <repstopdf --outfile=Figures/erasing_regression
_bar_chart-eps-converted-to.pdf Figures/erasing_regression_bar_chart.eps>
(epstopdf)             \includegraphics on input line 358.
Package epstopdf Info: Output file is already uptodate.

<Figures/erasing_regression_bar_chart-eps-converted-to.pdf, id=216, 1396.21625p
t x 753.81625pt>
File: Figures/erasing_regression_bar_chart-eps-converted-to.pdf Graphic file (t
ype pdf)

<use Figures/erasing_regression_bar_chart-eps-converted-to.pdf>
Package pdftex.def Info: Figures/erasing_regression_bar_chart-eps-converted-to.
pdf used on input line 358.
(pdftex.def)             Requested size: 237.35362pt x 128.14706pt.

Overfull \hbox (16.02675pt too wide) in paragraph at lines 358--359
[][] 
 []

Package epstopdf Info: Source file: <Figures/reliability_regression_bar_chart.e
ps>
(epstopdf)                    date: 2017-02-10 15:39:20
(epstopdf)                    size: 76402 bytes
(epstopdf)             Output file: <Figures/reliability_regression_bar_chart-e
ps-converted-to.pdf>
(epstopdf)                    date: 2017-02-10 15:40:00
(epstopdf)                    size: 37725 bytes
(epstopdf)             Command: <repstopdf --outfile=Figures/reliability_regres
sion_bar_chart-eps-converted-to.pdf Figures/reliability_regression_bar_chart.ep
s>
(epstopdf)             \includegraphics on input line 362.
Package epstopdf Info: Output file is already uptodate.

<Figures/reliability_regression_bar_chart-eps-converted-to.pdf, id=217, 1396.21
625pt x 753.81625pt>
File: Figures/reliability_regression_bar_chart-eps-converted-to.pdf Graphic fil
e (type pdf)

<use Figures/reliability_regression_bar_chart-eps-converted-to.pdf>
Package pdftex.def Info: Figures/reliability_regression_bar_chart-eps-converted
-to.pdf used on input line 362.
(pdftex.def)             Requested size: 237.35362pt x 128.14706pt.

Overfull \hbox (16.02675pt too wide) in paragraph at lines 362--363
[][] 
 []


Overfull \hbox (2.43333pt too wide) in paragraph at lines 357--365
[]$[]$ $[]$ 
 []


LaTeX Warning: `!h' float specifier changed to `!ht'.

[7 <./Figures/cubic_regression_erasing-eps-converted-to.pdf> <./Figures/cubic_r
egression_reliability-eps-converted-to.pdf>]
Overfull \hbox (11.61235pt too wide) in alignment at lines 377--379
 [][][] []
 []

[8 <./Figures/erasing_regression_bar_chart-eps-converted-to.pdf> <./Figures/rel
iability_regression_bar_chart-eps-converted-to.pdf>]

Package amsmath Warning: Cannot use `split' here;
(amsmath)                trying to recover with `aligned' on input line 402.


Overfull \hbox (55.62465pt too wide) in alignment at lines 397--403
 [][][] []
 []

Package epstopdf Info: Source file: <Figures/single_local_minimum_W=12.eps>
(epstopdf)                    date: 2017-02-20 16:13:22
(epstopdf)                    size: 61334 bytes
(epstopdf)             Output file: <Figures/single_local_minimum_W=12-eps-conv
erted-to.pdf>
(epstopdf)                    date: 2017-02-20 16:53:06
(epstopdf)                    size: 28577 bytes
(epstopdf)             Command: <repstopdf --outfile=Figures/single_local_minim
um_W=12-eps-converted-to.pdf Figures/single_local_minimum_W=12.eps>
(epstopdf)             \includegraphics on input line 410.
Package epstopdf Info: Output file is already uptodate.

<Figures/single_local_minimum_W=12-eps-converted-to.pdf, id=251, 1396.21625pt x
 753.81625pt>
File: Figures/single_local_minimum_W=12-eps-converted-to.pdf Graphic file (type
 pdf)
 <use Figures/single_local_minimum_W=12-eps-converted-to.pdf>
Package pdftex.def Info: Figures/single_local_minimum_W=12-eps-converted-to.pdf
 used on input line 410.
(pdftex.def)             Requested size: 237.35362pt x 128.14706pt.

Overfull \hbox (16.02675pt too wide) in paragraph at lines 410--411
[][] 
 []

Package epstopdf Info: Source file: <Figures/single_local_minimum_W=19.eps>
(epstopdf)                    date: 2017-02-20 17:01:24
(epstopdf)                    size: 82029 bytes
(epstopdf)             Output file: <Figures/single_local_minimum_W=19-eps-conv
erted-to.pdf>
(epstopdf)                    date: 2017-02-20 17:01:30
(epstopdf)                    size: 35772 bytes
(epstopdf)             Command: <repstopdf --outfile=Figures/single_local_minim
um_W=19-eps-converted-to.pdf Figures/single_local_minimum_W=19.eps>
(epstopdf)             \includegraphics on input line 414.
Package epstopdf Info: Output file is already uptodate.

<Figures/single_local_minimum_W=19-eps-converted-to.pdf, id=252, 1396.21625pt x
 753.81625pt>
File: Figures/single_local_minimum_W=19-eps-converted-to.pdf Graphic file (type
 pdf)
 <use Figures/single_local_minimum_W=19-eps-converted-to.pdf>
Package pdftex.def Info: Figures/single_local_minimum_W=19-eps-converted-to.pdf
 used on input line 414.
(pdftex.def)             Requested size: 237.35362pt x 128.14706pt.

Overfull \hbox (16.02675pt too wide) in paragraph at lines 414--415
[][] 
 []


Overfull \hbox (2.43333pt too wide) in paragraph at lines 409--417
[]$[]$ $[]$ 
 []

[9 <./Figures/single_local_minimum_W=12-eps-converted-to.pdf> <./Figures/single
_local_minimum_W=19-eps-converted-to.pdf>]
Package hyperref Info: bookmark level for unknown observation defaults to 0 on 
input line 434.

Overfull \hbox (9.7936pt too wide) in paragraph at lines 435--436
\OT1/cmr/m/n/10.95 (\OML/cmm/m/it/10.95 A[]; F[]; ^^M[]\OT1/cmr/m/n/10.95 )$ ar
e trapped de-signs with $\OML/cmm/m/it/10.95 W\OT1/cmr/m/n/10.95 (\OML/cmm/m/it
/10.95 A[]; F[]; ^^M[]\OT1/cmr/m/n/10.95 ) \OML/cmm/m/it/10.95 > W\OT1/cmr/m/n/
10.95 (\OML/cmm/m/it/10.95 A[]; F[]; ^^M[]\OT1/cmr/m/n/10.95 )$ then $\OML/cmm/
m/it/10.95 ^^\[]\OT1/cmr/m/n/10.95 (\OML/cmm/m/it/10.95 A[]; F[]; ^^M[]\OT1/cmr
/m/n/10.95 ) \OML/cmm/m/it/10.95 <
 []


Overfull \hbox (6.83527pt too wide) in paragraph at lines 439--440
\OML/cmm/m/it/10.95 ^^\[]\OT1/cmr/m/n/10.95 (\OML/cmm/m/it/10.95 A[]; F[]; ^^M[
]\OT1/cmr/m/n/10.95 )$ . Us-ing the fact that $(\OML/cmm/m/it/10.95 A[]; F[]; ^
^M[]\OT1/cmr/m/n/10.95 )$ is a trapped de-sign, we get $\OML/cmm/m/it/10.95 ^^\
[]\OT1/cmr/m/n/10.95 (\OML/cmm/m/it/10.95 A[]; F[]; ^^M[]\OT1/cmr/m/n/10.95 ) \
OMS/cmsy/m/n/10.95 ^^T
 []


Overfull \hbox (28.51295pt too wide) in paragraph at lines 445--446
\OML/cmm/m/it/10.95 W\OT1/cmr/m/n/10.95 (\OML/cmm/m/it/10.95 A[]; F[]; ^^M[]\OT
1/cmr/m/n/10.95 )$. Let $(\OML/cmm/m/it/10.95 A[]; F[]; ^^M[]\OT1/cmr/m/n/10.95
 )$ be a trapped de-sign with $\OML/cmm/m/it/10.95 W\OT1/cmr/m/n/10.95 (\OML/cm
m/m/it/10.95 A[]; F[]; ^^M[]\OT1/cmr/m/n/10.95 ) = \OML/cmm/m/it/10.95 W\OT1/cm
r/m/n/10.95 (\OML/cmm/m/it/10.95 A[]; F[]; ^^M[]\OT1/cmr/m/n/10.95 ) \OML/cmm/m
/it/10.95 <
 []


Overfull \hbox (1.70535pt too wide) in paragraph at lines 445--446
\OT1/cmr/m/n/10.95 trapped bits is a strictly de-creas-ing func-tion of work. U
s-ing the fact that $(\OML/cmm/m/it/10.95 A[]; F[]; ^^M[]\OT1/cmr/m/n/10.95 )$
 []


Overfull \hbox (11.70547pt too wide) in paragraph at lines 447--449
\OT1/cmr/m/n/10.95 claim  4.1.1  there ex-ists a $(\OML/cmm/m/it/10.95 t[]; t[]
\OT1/cmr/m/n/10.95 )$-optimal de-sign $(\OML/cmm/m/it/10.95 A[]; F[]; ^^M[]\OT1
/cmr/m/n/10.95 )$ such that $\OML/cmm/m/it/10.95 ^^\[]\OT1/cmr/m/n/10.95 (\OML/
cmm/m/it/10.95 A[]; F[]; ^^M[]\OT1/cmr/m/n/10.95 ) \OML/cmm/m/it/10.95 >
 []

[10]
Package hyperref Info: bookmark level for unknown problem defaults to 0 on inpu
t line 460.
Package hyperref Info: bookmark level for unknown definition defaults to 0 on i
nput line 470.
Package hyperref Info: bookmark level for unknown theorem defaults to 0 on inpu
t line 474.
Package hyperref Info: bookmark level for unknown lemma defaults to 0 on input 
line 485.

Overfull \hbox (30.50464pt too wide) in paragraph at lines 488--489
[]\OT1/cmr/m/n/10.95 The de-sign $[]$ sat-u-rates the bound on the eras-ing tim
e con-straint i.e. $\OML/cmm/m/it/10.95 ^^\[] [] \OT1/cmr/m/n/10.95 =
 []

[11] (./supplementary_information.bbl)
Package atveryend Info: Empty hook `BeforeClearDocument' on input line 505.
 [12]
Package atveryend Info: Empty hook `AfterLastShipout' on input line 505.
 (./supplementary_information.aux)
Package atveryend Info: Executing hook `AtVeryEndDocument' on input line 505.
Package atveryend Info: Executing hook `AtEndAfterFileList' on input line 505.
Package rerunfilecheck Info: File `supplementary_information.out' has not chang
ed.
(rerunfilecheck)             Checksum: 1656533024BB3646FB1E0364305B8974;906.


LaTeX Warning: There were multiply-defined labels.

Package atveryend Info: Empty hook `AtVeryVeryEnd' on input line 505.
 ) 
Here is how much of TeX's memory you used:
 10231 strings out of 494910
 161699 string characters out of 6179835
 265577 words of memory out of 5000000
 13210 multiletter control sequences out of 15000+600000
 18493 words of font info for 74 fonts, out of 8000000 for 9000
 36 hyphenation exceptions out of 8191
 42i,17n,40p,1005b,641s stack positions out of 5000i,500n,10000p,200000b,80000s
</usr/share/texlive/texmf-dist/fonts/type1/public/amsfonts/cm/cmbx10.pfb></us
r/share/texlive/texmf-dist/fonts/type1/public/amsfonts/cm/cmbx12.pfb></usr/shar
e/texlive/texmf-dist/fonts/type1/public/amsfonts/cm/cmbx9.pfb></usr/share/texli
ve/texmf-dist/fonts/type1/public/amsfonts/cm/cmex10.pfb></usr/share/texlive/tex
mf-dist/fonts/type1/public/amsfonts/cmextra/cmex8.pfb></usr/share/texlive/texmf
-dist/fonts/type1/public/amsfonts/cm/cmmi10.pfb></usr/share/texlive/texmf-dist/
fonts/type1/public/amsfonts/cm/cmmi12.pfb></usr/share/texlive/texmf-dist/fonts/
type1/public/amsfonts/cm/cmmi6.pfb></usr/share/texlive/texmf-dist/fonts/type1/p
ublic/amsfonts/cm/cmmi8.pfb></usr/share/texlive/texmf-dist/fonts/type1/public/a
msfonts/cm/cmmi9.pfb></usr/share/texlive/texmf-dist/fonts/type1/public/amsfonts
/cm/cmr10.pfb></usr/share/texlive/texmf-dist/fonts/type1/public/amsfonts/cm/cmr
12.pfb></usr/share/texlive/texmf-dist/fonts/type1/public/amsfonts/cm/cmr6.pfb><
/usr/share/texlive/texmf-dist/fonts/type1/public/amsfonts/cm/cmr7.pfb></usr/sha
re/texlive/texmf-dist/fonts/type1/public/amsfonts/cm/cmr8.pfb></usr/share/texli
ve/texmf-dist/fonts/type1/public/amsfonts/cm/cmr9.pfb></usr/share/texlive/texmf
-dist/fonts/type1/public/amsfonts/cm/cmsy10.pfb></usr/share/texlive/texmf-dist/
fonts/type1/public/amsfonts/cm/cmsy6.pfb></usr/share/texlive/texmf-dist/fonts/t
ype1/public/amsfonts/cm/cmsy8.pfb></usr/share/texlive/texmf-dist/fonts/type1/pu
blic/amsfonts/cm/cmti10.pfb></usr/share/texlive/texmf-dist/fonts/type1/public/a
msfonts/cm/cmti9.pfb></usr/share/texlive/texmf-dist/fonts/type1/public/amsfonts
/symbols/msbm10.pfb>
Output written on supplementary_information.pdf (12 pages, 1197095 bytes).
PDF statistics:
 407 PDF objects out of 1000 (max. 8388607)
 310 compressed objects within 4 object streams
 85 named destinations out of 1000 (max. 500000)
 192 words of extra memory for PDF output out of 10000 (max. 10000000)
